# Supplementary material for: ﻿Two new species of Alainites (Ephemeroptera, Baetidae) from the Mediterranean biodiversity hotspot
Source: Zookeys. 2022 Aug 24;1118:73–95. doi: 10.3897/zookeys.1118.84643 (PMC9848644; doi:10.3897/zookeys.1118.84643)
Supplement: XML Treatment for Alainites gasithi [file zookeys.1118.84643-treatment2.xml]

<!DOCTYPE tp:taxon-treatment
  PUBLIC "-//TaxonX//DTD Taxonomic Treatment Publishing DTD v0 20100105//EN" "tax-treatment-NSO.dtd">
<tp:taxon-treatment xmlns:tp="http://www.plazi.org/taxpub"><tp:treatment-meta><kwd-group><label>Taxon classification</label><kwd>
              <named-content content-type="kingdom">Animalia</named-content>
            </kwd><kwd>
              <named-content content-type="order">Ephemeroptera</named-content>
            </kwd><kwd>
              <named-content content-type="family">Baetidae</named-content>
            </kwd></kwd-group><mixed-citation publication-type="journal"><person-group><name><surname>Yanai</surname><given-names>Zohar</given-names></name><name><surname>Sroka</surname><given-names>Pavel</given-names></name><name><surname>Gattolliat</surname><given-names>Jean-Luc</given-names></name></person-group><article-title>﻿Two new species of <italic><tp:taxon-name><tp:taxon-name-part taxon-name-part-type="genus" reg="Alainites">Alainites</tp:taxon-name-part></tp:taxon-name></italic> (<tp:taxon-name><tp:taxon-name-part taxon-name-part-type="order">Ephemeroptera</tp:taxon-name-part></tp:taxon-name>, <tp:taxon-name><tp:taxon-name-part taxon-name-part-type="family">Baetidae</tp:taxon-name-part></tp:taxon-name>) from the Mediterranean biodiversity hotspot</article-title><source>Zookeys</source><day>24</day><month>08</month><year>2022</year><volume>1118</volume><fpage>73</fpage><lpage>95</lpage><pub-id pub-id-type="doi">10.3897/zookeys.1118.84643</pub-id></mixed-citation></tp:treatment-meta><tp:nomenclature><label>﻿</label><tp:taxon-name>
            <object-id xmlns:xlink="http://www.w3.org/1999/xlink" content-type="arpha" xlink:type="simple">6D652198-674D-51D6-BB44-279ECA66E611</object-id>
            <tp:taxon-name-part taxon-name-part-type="genus" reg="Alainites">Alainites</tp:taxon-name-part>
            <tp:taxon-name-part taxon-name-part-type="species" reg="gasithi">gasithi</tp:taxon-name-part>
            <object-id xmlns:xlink="http://www.w3.org/1999/xlink" content-type="zoobank" xlink:type="simple">https://zoobank.org/6445DE52-25A3-49AF-92A4-FCE665C57753</object-id>
          </tp:taxon-name><tp:taxon-authority>Yanai &amp; Gattolliat</tp:taxon-authority><tp:taxon-status xmlns:xlink="http://www.w3.org/1999/xlink" xlink:type="simple">sp. nov.</tp:taxon-status><xref ref-type="fig" rid="F4">Figs 4</xref><xref ref-type="fig" rid="F5">, 5</xref><xref ref-type="fig" rid="F6">, 6</xref><tp:nomenclature-citation-list><tp:nomenclature-citation><tp:taxon-name>
                <tp:taxon-name-part taxon-name-part-type="genus" reg="Alainites"/>
              </tp:taxon-name><comment>species L55 in <xref ref-type="bibr" rid="B37">Samocha 1972</xref></comment></tp:nomenclature-citation></tp:nomenclature-citation-list></tp:nomenclature><tp:treatment-sec sec-type="material" id="SECID0EI1AE"><title>Material examined.</title><p><bold><italic>Holotype</italic>.</bold> Israel. 1 female nymph; Wadi Al-Qassab, Maymon Spring, <named-content xmlns:xlink="http://www.w3.org/1999/xlink" content-type="dwc:verbatimCoordinates" xlink:type="simple"><named-content content-type="geo-json" specific-use="{&#34;type&#34;:&#34;Point&#34;,&#34;coordinates&#34;:[35.660333,33.112333]}" id="NCID0EW1AE" xlink:type="simple">33°06.74'N, 35°39.62'E</named-content></named-content>, 290 m a.s.l., 4.iv.2016, Z. Yanai leg., <named-content xmlns:xlink="http://www.w3.org/1999/xlink" content-type="dwc:institutional_code" xlink:title="Steinhardt Museum of Natural History at Tel Aviv University" xlink:href="http://grbio.org/institution/tel-aviv-university" xlink:type="simple">SMNH</named-content> (385900). <bold><italic>Paratypes</italic>.</bold> Israel. 9 nymphs, same data as holotype. 5 nymphs <named-content xmlns:xlink="http://www.w3.org/1999/xlink" content-type="dwc:institutional_code" xlink:title="Steinhardt Museum of Natural History at Tel Aviv University" xlink:href="http://grbio.org/institution/tel-aviv-university" xlink:type="simple">SMNH</named-content> (385901), 2 nymphs <named-content xmlns:xlink="http://www.w3.org/1999/xlink" content-type="dwc:institutional_code" xlink:title="Musée Cantonal de Zoologie at Lausanne" xlink:href="http://grbio.org/institution/musee-zoologique-0" xlink:type="simple">MZL</named-content> (GBIFCH 00972062), 2 nymphs <named-content xmlns:xlink="http://www.w3.org/1999/xlink" content-type="dwc:institutional_code" xlink:title="Biology Centre of the Czech Academy of Sciences, Institute of Entomology" xlink:href="http://grbio.org/institution/biology-centre-academy-sciences-czech-republic-institute-entomology" xlink:type="simple">IECA</named-content> • 10 nymphs, Maymon Spring, <named-content xmlns:xlink="http://www.w3.org/1999/xlink" content-type="dwc:verbatimCoordinates" xlink:type="simple"><named-content content-type="geo-json" specific-use="{&#34;type&#34;:&#34;Point&#34;,&#34;coordinates&#34;:[35.660333,33.112333]}" id="NCID0ES2AE" xlink:type="simple">33°06.74'N, 35°39.62'E</named-content></named-content>, 290 m a.s.l., 22.vi.2014, Z. Yanai leg., 7 nymphs <named-content xmlns:xlink="http://www.w3.org/1999/xlink" content-type="dwc:institutional_code" xlink:title="Steinhardt Museum of Natural History at Tel Aviv University" xlink:href="http://grbio.org/institution/tel-aviv-university" xlink:type="simple">SMNH</named-content> (385895), 3 nymphs <named-content xmlns:xlink="http://www.w3.org/1999/xlink" content-type="dwc:institutional_code" xlink:title="Musée Cantonal de Zoologie at Lausanne" xlink:href="http://grbio.org/institution/musee-zoologique-0" xlink:type="simple">MZL</named-content> (GBIFCH 00971882) • 2 nymphs, same locality, 13.iv.2018, Z. Yanai leg., <named-content xmlns:xlink="http://www.w3.org/1999/xlink" content-type="dwc:institutional_code" xlink:title="Steinhardt Museum of Natural History at Tel Aviv University" xlink:href="http://grbio.org/institution/tel-aviv-university" xlink:type="simple">SMNH</named-content> (385896) • 4 nymphs (1 on slide), same locality, 26.iii.2019, Z. Yanai leg., <named-content xmlns:xlink="http://www.w3.org/1999/xlink" content-type="dwc:institutional_code" xlink:title="Steinhardt Museum of Natural History at Tel Aviv University" xlink:href="http://grbio.org/institution/tel-aviv-university" xlink:type="simple">SMNH</named-content> (385892, 385893, 385894) • 10 nymphs (2 on slides), Tina (Nutra) Stream, <named-content xmlns:xlink="http://www.w3.org/1999/xlink" content-type="dwc:verbatimCoordinates" xlink:type="simple"><named-content content-type="geo-json" specific-use="{&#34;type&#34;:&#34;Point&#34;,&#34;coordinates&#34;:[35.643833,33.078333]}" id="NCID0EK3AE" xlink:type="simple">33°04.70'N, 35°38.63'E</named-content></named-content>, 72 m a.s.l., 15.vii.2014, Z. Yanai leg., <named-content xmlns:xlink="http://www.w3.org/1999/xlink" content-type="dwc:institutional_code" xlink:title="Steinhardt Museum of Natural History at Tel Aviv University" xlink:href="http://grbio.org/institution/tel-aviv-university" xlink:type="simple">SMNH</named-content> (385902, 385903, 385904, 385905) • 5 nymphs, same locality, 6.xi.2015, Z. Yanai &amp; S. Cohen leg., <named-content xmlns:xlink="http://www.w3.org/1999/xlink" content-type="dwc:institutional_code" xlink:title="Steinhardt Museum of Natural History at Tel Aviv University" xlink:href="http://grbio.org/institution/tel-aviv-university" xlink:type="simple">SMNH</named-content> (385898, 385899) • 1 nymph, same locality, 16.v.2016, Z. Yanai &amp; A. Charvet leg., <named-content xmlns:xlink="http://www.w3.org/1999/xlink" content-type="dwc:institutional_code" xlink:title="Steinhardt Museum of Natural History at Tel Aviv University" xlink:href="http://grbio.org/institution/tel-aviv-university" xlink:type="simple">SMNH</named-content> (385897) • 1 nymph, same locality, 10.iii.2017, Z. Yanai &amp; J.-L. Gattolliat leg., <named-content xmlns:xlink="http://www.w3.org/1999/xlink" content-type="dwc:institutional_code" xlink:title="Musée Cantonal de Zoologie at Lausanne" xlink:href="http://grbio.org/institution/musee-zoologique-0" xlink:type="simple">MZL</named-content> (GBIFCH 00971972) • 4 nymphs (1 on slide), same locality, 27.iii.2019, Z. Yanai leg., <named-content xmlns:xlink="http://www.w3.org/1999/xlink" content-type="dwc:institutional_code" xlink:title="Steinhardt Museum of Natural History at Tel Aviv University" xlink:href="http://grbio.org/institution/tel-aviv-university" xlink:type="simple">SMNH</named-content> (385906, 385907) • 7 nymphs (1 on slides), Gilbon Stream, old mill, <named-content xmlns:xlink="http://www.w3.org/1999/xlink" content-type="dwc:verbatimCoordinates" xlink:type="simple"><named-content content-type="geo-json" specific-use="{&#34;type&#34;:&#34;Point&#34;,&#34;coordinates&#34;:[35.640000,33.040833]}" id="NCID0EG4AE" xlink:type="simple">33°02.45'N, 35°38.40'E</named-content></named-content>, 76 m a.s.l., 29.x.2015, Z. Yanai leg., <named-content xmlns:xlink="http://www.w3.org/1999/xlink" content-type="dwc:institutional_code" xlink:title="Steinhardt Museum of Natural History at Tel Aviv University" xlink:href="http://grbio.org/institution/tel-aviv-university" xlink:type="simple">SMNH</named-content> (385889, 385890) • 4 nymphs, Divsha Stream, <named-content xmlns:xlink="http://www.w3.org/1999/xlink" content-type="dwc:verbatimCoordinates" xlink:type="simple"><named-content content-type="geo-json" specific-use="{&#34;type&#34;:&#34;Point&#34;,&#34;coordinates&#34;:[35.648333,33.090167]}" id="NCID0ES4AE" xlink:type="simple">33°05.41'N, 35°38.90'E</named-content></named-content>, 150 m a.s.l., 6.xi.2015, Z. Yanai &amp; S. Cohen leg., <named-content xmlns:xlink="http://www.w3.org/1999/xlink" content-type="dwc:institutional_code" xlink:title="Steinhardt Museum of Natural History at Tel Aviv University" xlink:href="http://grbio.org/institution/tel-aviv-university" xlink:type="simple">SMNH</named-content> (385887, 385888) • 1 nymph, ‘Ayit Waterfall, <named-content xmlns:xlink="http://www.w3.org/1999/xlink" content-type="dwc:verbatimCoordinates" xlink:type="simple"><named-content content-type="geo-json" specific-use="{&#34;type&#34;:&#34;Point&#34;,&#34;coordinates&#34;:[35.753833,32.954667]}" id="NCID0E54AE" xlink:type="simple">32°57.28'N, 35°45.23'E</named-content></named-content>, 470 m a.s.l., 4.iv.2016, Z. Yanai leg., <named-content xmlns:xlink="http://www.w3.org/1999/xlink" content-type="dwc:institutional_code" xlink:title="Steinhardt Museum of Natural History at Tel Aviv University" xlink:href="http://grbio.org/institution/tel-aviv-university" xlink:type="simple">SMNH</named-content> (385891). <bold>Additional non-type material.</bold> Israel. 1 nymph, Jordan River, ‘Ateret Fortress, <named-content xmlns:xlink="http://www.w3.org/1999/xlink" content-type="dwc:verbatimCoordinates" xlink:type="simple"><named-content content-type="geo-json" specific-use="{&#34;type&#34;:&#34;Point&#34;,&#34;coordinates&#34;:[35.628667,33.003167]}" id="NCID0EM5AE" xlink:type="simple">33°00.19'N, 35°37.72'E</named-content></named-content>, 63 m a.s.l., 16.v.2016, Z. Yanai &amp; A. Charvet leg., <named-content xmlns:xlink="http://www.w3.org/1999/xlink" content-type="dwc:institutional_code" xlink:title="Steinhardt Museum of Natural History at Tel Aviv University" xlink:href="http://grbio.org/institution/tel-aviv-university" xlink:type="simple">SMNH</named-content> (385908).</p></tp:treatment-sec><tp:treatment-sec sec-type="Differential diagnosis" id="SECID0EV5AE"><title>Differential diagnosis.</title><p>The species is distinct amongst other West Palaearctic <italic><tp:taxon-name><tp:taxon-name-part taxon-name-part-type="genus" reg="Alainites">Alainites</tp:taxon-name-part></tp:taxon-name></italic> species based on the combination of (1) six pairs of abdominal gills, (2) paraproct prolongation with spines only along the border, (3) serration between prostheca and mola, and (4) low number of dorsal setae on its fore-femora (10–20) and fore-tibiae (6–12).</p></tp:treatment-sec><tp:treatment-sec sec-type="description" id="SECID0EC6AE"><title>Description of nymph.</title><p><bold><italic>Length</italic>.</bold> Female body 3.7–4.0 mm; cerci broken; median caudal filament 1.3–1.4 mm (ca. 2/3 of cerci); male body 3.7–3.9 mm; cerci broken; median caudal filament ca. 2/3 of cerci.</p><p><bold><italic>Colouration</italic></bold> (Fig. <xref ref-type="fig" rid="F4">4</xref>). General colouration pale to medium brown. Head uniformly pale brown with vermiform marks faintly visible on vertex and frons. Turbinate eyes in male nymphs medium brown. Legs ecru, except a broad area on upper side of femora. Thorax medium brown without mark or pattern. Abdominal tergites medium brown without any pattern. Abdominal sternites pale to medium brown. Cerci ecru to pale brown without bands or pattern.</p><fig id="F4" position="float" orientation="portrait"><object-id xmlns:xlink="http://www.w3.org/1999/xlink" content-type="doi" xlink:type="simple">10.3897/zookeys.1118.84643.figure4</object-id><object-id xmlns:xlink="http://www.w3.org/1999/xlink" content-type="arpha" xlink:type="simple">2557BFA6-558E-5819-B8F4-01490081F968</object-id><label>Figure 4.</label><caption><p><italic><tp:taxon-name><tp:taxon-name-part taxon-name-part-type="genus" reg="Alainites">Alainites</tp:taxon-name-part><tp:taxon-name-part taxon-name-part-type="species" reg="gasithi">gasithi</tp:taxon-name-part></tp:taxon-name></italic> sp. nov., habitus: lateral view (top) and dorsal view (bottom).</p></caption><graphic xmlns:xlink="http://www.w3.org/1999/xlink" xlink:href="zookeys-1118-073_article-84643__-g004.jpg" position="float" orientation="portrait" xlink:type="simple" id="oo_734632.jpg"><uri content-type="original_file" xlink:type="simple">https://binary.pensoft.net/fig/734632</uri></graphic></fig><p><bold><italic>Head</italic>.</bold> Antennae (Fig. <xref ref-type="fig" rid="F5">5A</xref>) close to each other, with a narrow interantennal carina; scape with few deep scale insertions and few setae. Dorsal surface of labrum (Fig. <xref ref-type="fig" rid="F5">5B</xref>) with one central long seta, distolateral arc of three or four simple medium to long, stout setae, and scattered small fine setae; ventral surface with 5–10 submarginal small pointed setae; distal margin fringed with ca. 20 short, followed by seven or eight long, feathered setae. Right mandible (Fig. <xref ref-type="fig" rid="F5">5C</xref>) smooth, not shagreened, with sparse fine setae; incisors composed of eight apically rounded, distinct denticles, outer- and innermost denticles smaller than others; prostheca reduced and bifid with numerous thin setae; outer half of margin between prostheca and mola serrated, tuft of setae absent; apex of mola with tuft of setae. Left mandible (Fig. <xref ref-type="fig" rid="F5">5D</xref>) smooth, with sparse fine setae; incisors composed of seven apically rounded, distinct denticles, outer- and innermost denticles smallest; prostheca with medium denticles and comb-shaped structure; margin between prostheca and mola almost entirely serrated, without setae; apex of mola with tuft of setae. Hypopharynx (Fig. <xref ref-type="fig" rid="F5">5E</xref>) trilobed, apically covered with thin setae; lingua with small central protuberance; superlingua slightly longer than lingua. Maxillae (Fig. <xref ref-type="fig" rid="F5">5F</xref>) apex with three elongated and curved teeth and a tooth-like dentiseta; crown with two rows of setae, first row with small setae, second row with two long stout feathered dentisetae; palp two-segmented, reaching or slightly exceeding the apex of galealacinia, length of segment I subequal to segment II; segment II apically rounded, with few thin setae. Labium (Fig. <xref ref-type="fig" rid="F5">5G</xref>) with glossae subequal to paraglossae; inner margins of glossae with 7–10 stout medium setae, apical margin with 7–11 long stout setae, ventral surface with few thin scattered setae; dorsal surface with row of ca. 7 medium setae; paraglossae of constant width, with three rows of 10–12 long, stout, simple setae apically; labial palp three-segmented; segment I nearly half the length of segments II and III combined; segment II with dorsal oblique row of four medium setae; segment III conical, asymmetrical.</p><fig id="F5" position="float" orientation="portrait"><object-id xmlns:xlink="http://www.w3.org/1999/xlink" content-type="doi" xlink:type="simple">10.3897/zookeys.1118.84643.figure5</object-id><object-id xmlns:xlink="http://www.w3.org/1999/xlink" content-type="arpha" xlink:type="simple">5B1986D6-B833-5510-BEB1-9491B4ED9AE0</object-id><label>Figure 5.</label><caption><p><italic><tp:taxon-name><tp:taxon-name-part taxon-name-part-type="genus" reg="Alainites">Alainites</tp:taxon-name-part><tp:taxon-name-part taxon-name-part-type="species" reg="gasithi">gasithi</tp:taxon-name-part></tp:taxon-name></italic> sp. nov., nymph, characters of the head <bold>A</bold> antenna base <bold>B</bold> labrum (left side dorsal view, right side ventral view) <bold>C</bold> right mandible (ventral view) <bold>D</bold> left mandible (ventral view) <bold>E</bold> hypopharynx <bold>F</bold> maxilla <bold>G</bold> labium (left side dorsal view, right side ventral view). <bold>B–G</bold> presented to the same scale.</p></caption><graphic xmlns:xlink="http://www.w3.org/1999/xlink" xlink:href="zookeys-1118-073_article-84643__-g005.jpg" position="float" orientation="portrait" xlink:type="simple" id="oo_734633.jpg"><uri content-type="original_file" xlink:type="simple">https://binary.pensoft.net/fig/734633</uri></graphic></fig><p><bold><italic>Thorax</italic>.</bold> Forelegs (Fig. <xref ref-type="fig" rid="F6">6A</xref>). Trochanter with four or five marginal short stout pointed setae. Femora dorsally with one row of 10–20 medium, stout setae; dorsoapical setal patch formed by two stout, medium setae; ventral margin with pointed short setae; lateral margin with sparse scale bases, mainly on apical half. Tibiae dorsally with ca. six (rarely up to 10–12) setae and single apical seta; ventral margin with small pointed scales and apical patch formed of four or five stout setae; tibiopatellar suture present; lateral margins with few scales and numerous scale bases. Tarsi bare dorsally; ventral margin with 10–15 small pointed setae; lateral margins with numerous scale bases. Tarsal claws (Fig. <xref ref-type="fig" rid="F6">6B</xref>) hooked with one row of 7–13 (usually 10–11) medium teeth, apical setae absent. Mid and hindlegs similar to forelegs, except midtibiae (Fig. <xref ref-type="fig" rid="F6">6C</xref>) usually with 9–11 pointed setae on the dorsal margin and hind tibiae usually with 5–7 such setae. Hindwing pads present.</p><fig id="F6" position="float" orientation="portrait"><object-id xmlns:xlink="http://www.w3.org/1999/xlink" content-type="doi" xlink:type="simple">10.3897/zookeys.1118.84643.figure6</object-id><object-id xmlns:xlink="http://www.w3.org/1999/xlink" content-type="arpha" xlink:type="simple">645E0F3F-CEB4-5901-86E4-039D41BD10F6</object-id><label>Figure 6.</label><caption><p><italic><tp:taxon-name><tp:taxon-name-part taxon-name-part-type="genus" reg="Alainites">Alainites</tp:taxon-name-part><tp:taxon-name-part taxon-name-part-type="species" reg="gasithi">gasithi</tp:taxon-name-part></tp:taxon-name></italic> sp. nov., nymph, characters of the thorax and abdomen <bold>A</bold> foreleg <bold>B</bold> tarsal claw of foreleg <bold>C</bold> tibia of midleg <bold>D</bold> distal margin of tergum IV <bold>E</bold> gill IV <bold>F</bold> paraproct (with detail of prolongation).</p></caption><graphic xmlns:xlink="http://www.w3.org/1999/xlink" xlink:href="zookeys-1118-073_article-84643__-g006.jpg" position="float" orientation="portrait" xlink:type="simple" id="oo_734634.jpg"><uri content-type="original_file" xlink:type="simple">https://binary.pensoft.net/fig/734634</uri></graphic></fig><p><bold><italic>Abdomen</italic>.</bold> Terga (Fig. <xref ref-type="fig" rid="F6">6D</xref>) with numerous scale bases, smooth, not shagreened, distal margin of tergite IV with triangular spines, at least twice longer than wide. Sterna shagreened with scales and scale bases; posterior margin smooth without spination. Gills (Fig. <xref ref-type="fig" rid="F6">6E</xref>) on segments II–VII, elliptic, symmetrical and serrated on margins of distal half; tracheation well visible and well divided; gill VII similar to gills II to VI. Paraproct (Fig. <xref ref-type="fig" rid="F6">6F</xref>) with abundant scale bases, no setae; margin with six or seven triangular spines of varying size inner to prolongation and numerous medium spines outer to prolongation; prolongation margined with about 15 elongated medium spines, without spines on ventral surface; cercotractor with scale bases, margin with medium spines.</p></tp:treatment-sec><tp:treatment-sec sec-type="Imagos" id="SECID0EGFAG"><title>Imagos.</title><p>Unknown.</p></tp:treatment-sec><tp:treatment-sec sec-type="etymology" id="SECID0ELFAG"><title>Etymology.</title><p>The name is a noun in apposition. The first author dedicates the species to his former mentor Prof. Avital Gasith (1943–). He is, in many aspects, the founder of freshwater ecology research in Israel. He trained the majority of the local active experts and contributed significantly to our understanding of freshwater systems and taxa, and to their conservation.</p></tp:treatment-sec><tp:treatment-sec sec-type="distribution" id="SECID0EQFAG"><title>Distribution and ecology.</title><p>Typical habitats of <italic><tp:taxon-name><tp:taxon-name-part taxon-name-part-type="genus" reg="Alainites">A.</tp:taxon-name-part><tp:taxon-name-part taxon-name-part-type="species" reg="gasithi">gasithi</tp:taxon-name-part></tp:taxon-name></italic> sp. nov. include spring-fed brooks in the western slopes of the Golan Heights, with shallow running waters upon basalt bedding. Little is known about the seasonality of this species as it has been rarely collected. Mature nymphs were collected in the spring and early summer (late March to June). Interestingly, the examined specimens were collected mainly in 2014–2019, and despite continuing research and much effort in the same sites, the species was not collected in 2020–2021, an observation that may indicate inter-annual fluctuations in population sizes. However, the species is very rare even in positive sampling event, suggesting that further research is needed for estimation of meta-population structure and stability.</p></tp:treatment-sec><ref-list><ref id="B37"><mixed-citation xmlns:xlink="http://www.w3.org/1999/xlink" xlink:type="simple"><person-group><name name-style="western"><surname>Samocha</surname><given-names>M</given-names></name></person-group> (<year>1972</year>) <source><tp:taxon-name><tp:taxon-name-part taxon-name-part-type="order">Ephemeroptera</tp:taxon-name-part></tp:taxon-name> of Israel.</source><publisher-name>MSc thesis</publisher-name>, <publisher-loc>Tel Aviv University, Tel Aviv, Israel</publisher-loc>, <size units="page">111 pp</size>.</mixed-citation></ref></ref-list></tp:taxon-treatment>
